# Supplementary material for: Capillary Electrophoresis Mass Spectrometry: Developments and Applications for Enantioselective Analysis from 2011–2020
Source: Molecules. 2022 Jun 27;27(13):4126. doi: 10.3390/molecules27134126 (PMC9268241; doi:10.3390/molecules27134126)
Supplement: Supplementary file 1 [file molecules-27-04126-s001.zip]

Archive with 1 entries (1 files):
- molecules-1567993-supplementary.pdf
